# Supplementary material for: Systematic review of the efficacy of pharmacological and non-pharmacological interventions for improving quality of life of people with dementia
Source: Br J Psychiatry. 2025 Apr 1;228(1):55–67. doi: 10.1192/bjp.2025.11 (PMC12722012; doi:10.1192/bjp.2025.11)
Supplement: Luxton et al. supplementary material 7 — Luxton et al. supplementary material [file S000712502500011Xsup007.xlsx]

## Sheet: Quality assessment
First author name	Year of publication	Intervention studied	Selection bias	Study design	Confounders	Blinding	Data collection method	Withdrawals and dropouts	Global quality assessment rating
Angiolillo	2023	Nordic walking	1	1	2	2	1	3	2
Appel	2024	Virtual Reality intervention	1	1	2	2	3	2	2
Baker	2023	Home-based family caregiver-delivered music and reading interventions	1	1	2	2	1	2	1
Bielderman	2023	Psychological intervention (SPAN)	3	1	2	2	1	2	2
Boada	2022	Plasma exchange with albumin replacement	1	1	2	1	1	3	2
Borges-Machado	2023	Multicomponent physical exercise training program	2	2	2	2	1	3	2
Bracco	2023	Therapeutic tango program	1	1	2	3	1	2	2
Chantanachai	2024	Cognitive training	2	1	2	1	1	1	1
Clarkson	2022	Memory aids and guidance by dementia support practitioners (DSPs)	2	1	2	1	1	1	1
Cooper	2024	Training and support intervention for homecare workers caring for clients living with dementia	3	2	3	3	2	3	3
Douma	2023	Observation of mastication videos	3	1	2	2	2	2	2
Fitriana	2021	Centella Asiatica and Aerobic Exercise	2	2	3	2	3	1	3
Foroumandi	2022	Fenugreek seed extract supplementation	2	1	2	2	2	1	1
Han	2022	Visual Mapping Assistive Technology	2	1	2	3	2	3	3
Huang	2022	Pharmacist provided caregiver counselling	2	1	2	2	1	2	1
Inskip	2022	Promoting Independence in Lewy Body Dementia through Exercise (PRIDE) trial	2	3	2	3	2	2	3
Jenewein	2021	Dignity Therapy	2	1	3	2	2	2	2
Justo-Henriques	2021	Reminiscence therapy	1	1	2	1	1	2	1
Justo-Henriques	2023	Cognitive stimulation program	2	1	2	1	1	2	1
Kor	2023	Caregiver-delivered MultiSensory Cognitive Stimulation Intervention	2	1	2	1	1	1	1
Koskas	2022	Weekly personalised and structured multi-domain interventions	3	3	2	3	1	2	3
Kosters	2023	Mobile Soundscape Appraisal and Recording Technology sound awareness intervention	2	2	1	3	2	2	2
Kratzer	2022	Motor stimulation, ADL stimulation, Cognitive stimulation, and Social functioning in a group setting intervention	1	1	1	3	2	2	2
Kwon	2022	Client-centred Occupational Therapy	2	2	2	3	3	2	3
Leach	2021	Essential oils	1	1	2	2	2	2	1
Lech	2023	tablet‐based intervention to improve adherence to the German S3 Dementia Guideline in primary care	2	2	3	3	2	1	3
Lin	2022	Drama Therapy	2	3	2	3	2	2	3
McDermid	2024	Digital Adaptation of the WHELD Person-Centered Nursing Home Training Program	1	1	2	1	1	1	1
Monin	2021	Wish Outcome Obstacle Plan (WOOP) intervention	2	1	2	3	2	2	2
Mountain	2022	Intervention to promote self-management, independence and self-efficacy (Journeying through dementia)	1	1	1	1	1	2	1
Noone	2023	Mindfulness intervention	3	2	1	1	2	2	2
Prick	2024	Music therapy and music listening intervention	1	2	3	2	2	1	2
Rai	2021	Cognitive stimulation therapy app	2	2	3	2	2	1	2
Rodgers	2023	Low-dose whole brain radiation	3	3	3	3	1	1	3
Saitoh	2022	Repetitive transcranial magnetic stimulation- either 120% or 90% resting motor threshold	1	2	3	3	2	2	3
Schussler	2021	Social robot programme - 'Coach robot pepper'	2	2	3	2	2	1	2
Shyu	2022	Community-based computerised cognitive training program	3	2	2	2	2	2	2
Spector	2024	Virtual group cognitive stimulation therapy	1	2	2	2	2	1	1
Thumuluri	2022	Improvisational dance classes	3	3	3	3	2	3	3
Timler	2023	Cannabinoid-based medicines	1	1	2	2	1	2	1
Torres-Castro	2022	Multicomponent staff training intervention (PROCUIDA-Demencia)	2	3	2	1	2	2	2
van Santen	2022	Interactive cycling at least twice a week for 6 months	1	1	2	3	1	2	2
Villars	2021	2-month educational 2-month educational programme	2	1	2	1	1	2	2
Vu	2024	Multifactorial non-pharmacological intervention	2	1	2	3	3	2	3
Yang	2021	Comprehensive multi-sectoral cooperative care model intervention	3	2	2	2	2	2	2
Yous	2023	Namaste Care	2	3	2	3	1	2	3
Yuan	2023	Arithmetic and drawing writing	2	1	2	2	1	1	2

## Sheet: Variable labels
Variable	Explanation
First author name	Name of First author
Year of publication	Year in which paper was published
Intervention studied	Intervention studied
Selection bias	1 = Strong, 2 = moderate, 3 = weak.
Study design	1 = Strong, 2 = moderate, 3 = weak.
Confounders	1 = Strong, 2 = moderate, 3 = weak.
Blinding	1 = Strong, 2 = moderate, 3 = weak.
Data collection method	1 = Strong, 2 = moderate, 3 = weak.
Withdrawals and dropouts	1 = Strong, 2 = moderate, 3 = weak.
Global quality assessment rating	1 = Strong, 2 = moderate, 3 = weak.
