# Supplementary material for: Systematic review of the efficacy of pharmacological and non-pharmacological interventions for improving quality of life of people with dementia
Source: Br J Psychiatry. 2025 Apr 1;228(1):55–67. doi: 10.1192/bjp.2025.11 (PMC12722012; doi:10.1192/bjp.2025.11)
Supplement: Luxton et al. supplementary material 11 — Luxton et al. supplementary material [file S000712502500011Xsup011.zip]

Archive with 1 entries (1 files):
- Supplementary material-9.png
